# Supplementary material for: Synthesis of 4-Substituted-1,2-Dihydroquinolines by Means of Gold-Catalyzed Intramolecular Hydroarylation Reaction of N-Ethoxycarbonyl-N-Propargylanilines
Source: Molecules. 2021 Jun 2;26(11):3366. doi: 10.3390/molecules26113366 (PMC8199670; doi:10.3390/molecules26113366)
Supplement: Supplementary file 1 [file molecules-26-03366-s001.zip]

Archive with 1 entries (1 files):
- molecules-1232963-supplementary.pdf
